# Supplementary material for: Optimizing acute stroke outcome prediction models: Comparison of generalized regression neural networks and logistic regressions
Source: PLoS One. 2022 May 11;17(5):e0267747. doi: 10.1371/journal.pone.0267747 (PMC9094516; doi:10.1371/journal.pone.0267747)
Supplement: S1 File — (XLSX) [file pone.0267747.s001.xlsx]

## Sheet: Sheet1
Number	Gender	Age	BMI	Current smoker	Alcohol abuse	Baseline Barthel	NIHSS	SBPmmHg	DBPmmHg	Pulse	Ischemic 0	Coronary disease	Hypertension	Diabetes mellitus	Atrial fibrillation	D-dimer	TC	TG	HDL	LDL	Hb	Serum Na+	Serum K+	Creatinine	Albumin	Bathel follow-up
THE TRAINING SET
1	0	47	21.51	1	1	30	0	130	82	64	1	0	1	0	0	1.27	2.71	0.7	0.94	1.55	90	138	4.56	47.4	42.5	35
2	0	51	25.95	1	1	0	30	148	84	102	1	0	1	0	0	0.1	3.21	1.27	1.17	1.44	103	140.9	3.98	97	38.1	0
3	0	79	23.38	0	0	0	26	157	89	95	1	0	1	1	0	2.54	3.3	1.8	0.75	2.2	97	136.5	4.55	113.2	26.9	0
4	1	81	21.64	0	0	55	2	126	68	83	0	0	1	0	0	0.49	2.55	1.07	1.2	1.18	124	136.7	3.88	37.6	43.9	85
5	0	55	23.11	1	1	50	2	151	88	70	0	0	1	0	0	0.87	2.63	0.93	1.19	1.17	139	138.9	3.95	65.7	41.7	60
6	0	56	26.72	0	0	90	0	136	81	78	0	1	1	0	0	0.33	3.09	1.06	1.01	1.82	114	142.2	4.56	68	36.2	100
7	0	59	14.38	0	0	75	5	113	79	74	0	0	1	0	0	0.37	3.99	0.62	1.42	2.18	141	138	3.9	66.5	41.7	45
8	0	69	20.52	0	0	5	25	109	59	89	0	1	1	0	0	2.03	3.1	1.16	1.07	1.83	90	130	4	30.1	29.3	20
9	0	86	17.19	1	1	0	0	125	80	80	1	0	0	0	0	0.96	3.86	0.83	1.02	2.24	103	136	4.09	41.1	36.2	0
10	1	92	25.97	0	0	45	1	126	74	82	0	1	0	1	0	2.14	5.1	1.96	0.8	3.31	86	136	4.09	70.8	38.6	30
11	0	61	25.11	1	1	35	23	103	78	105	0	0	1	0	0	1.41	3.04	1.59	0.68	2.67	131	140.4	3.96	54.3	43.6	15
12	1	62	28.72	0	0	0	8	129	92	76	0	0	1	0	0	0.4	3.9	2.04	1.22	2.08	162	139.4	4.05	56.6	43.6	40
13	1	59	22.04	0	0	50	5	139	81	88	1	1	1	0	0	0.26	2.85	2.24	0.77	1.58	130	138	3.6	62	39.3	100
14	1	74	20.27	0	0	70	0	148	70	92	0	0	1	1	0	0.86	2.27	0.01	0.89	0.88	85	145.7	2.95	70	37.3	80
15	1	50	20.89	0	1	0	31	155	86	80	1	0	1	1	0	1.41	4.85	2.8	0.75	2.79	100	140.2	3.29	28	34.6	30
16	1	75	24.14	0	0	5	8	129	73	58	0	1	1	1	1	1.1	6.24	1.82	1.13	4.56	115	136.1	4.05	118.5	39.5	55
17	1	28	15.43	0	0	40	2	109	71	82	0	0	0	0	0	0.43	2.19	0.72	0.67	0.97	93	137.7	3.3	22	35.3	60
18	1	68	20.54	0	0	0	11	119	72	92	1	0	0	0	0	2.4	3.78	0.71	1.71	1.75	107	142	4.4	63	38	5
19	0	38	23.88	0	1	5	0	110	70	78	1	0	1	1	0	0.22	2.98	2.01	0.72	1.7	138	140.7	3.29	87.2	40	15
20	0	62	25.95	1	1	50	0	116	70	77	0	0	1	0	0	0.52	3.41	1.24	1.06	1.84	153	139.1	3.85	69.6	43.2	60
21	1	67	17.78	1	0	0	18	135	72	80	1	0	0	0	0	1.61	3.43	2.55	0.62	2.26	92	137	3.37	19.5	31.9	10
22	1	85	18.83	0	0	20	16	130	80	84	0	0	1	0	0	1.82	2.5	0.85	0.98	1.07	100	119	4.74	45	35.1	30
23	0	57	24.96	1	1	100	3	159	99	98	1	0	1	0	0	0.44	2.56	0.76	1.01	1.2	128	140	4.3	50.7	41.1	90
24	0	64	24.68	1	1	45	1	110	68	78	0	0	1	1	0	0.3	2.89	1.5	0.99	1.65	136	139.3	3.69	83.1	42.8	25
25	1	80	21.1	0	0	20	3	144	88	62	0	0	1	0	0	1.41	4.63	1	1.33	2.73	121	140	3.98	58.5	37	45
26	0	63	21.51	0	0	30	4	125	76	85	1	0	1	0	0	0.72	5.56	0.72	1.26	3.59	121	134.8	4.37	64.4	41.4	75
27	0	69	22.31	0	0	0	33	154	76	79	0	0	1	0	0	2.08	3.53	1.1	0.76	2.28	113	132.9	4.51	47	34.8	20
28	1	57	19.48	0	0	80	0	130	80	84	0	0	1	0	0	0.24	3.3	0.81	1.32	1.7	114	136.3	3.82	30.8	42.2	60
29	1	29	15.81	0	0	100	0	110	72	82	0	0	0	0	1	0.22	4.52	0.63	1.88	2.09	95	139.9	3.68	25.8	39.9	95
30	0	39	26.83	1	1	10	0	142	96	83	0	0	1	1	0	0.17	2.86	1.35	0.56	1.81	138	141	4.42	74.3	38.6	25
31	1	63	44.08	0	1	0	25	130	82	84	1	0	1	0	0	1.08	2.85	0.99	0.98	1.41	116	139.1	4.03	48.9	37.7	35
32	0	72	29.39	1	1	15	8	155	85	85	0	0	1	0	0	0.74	2.91	0.94	1.03	3.36	140	139.8	4.23	57	47	0
33	0	65	24.22	1	1	60	0	122	77	67	0	0	1	1	0	0.56	3.16	0.6	0.81	2.13	143	143.8	4.11	53	36.4	90
34	1	69	24.65	0	0	40	0	140	80	72	0	0	1	1	0	1.12	2.57	1.09	0.75	1.31	100	138	3.76	44	36.5	30
35	0	40	25.06	0	0	100	0	120	76	67	0	0	1	0	0	0.22	2.7	0.87	0.93	1.4	154	143	4.07	95.2	43.2	100
36	0	55	25.35	0	0	5	13	156	105	90	1	0	1	0	0	4.63	6.83	2.39	1.09	5.19	121	137.4	4.74	44	43.8	60
37	0	78	16.53	1	0	10	0	178	84	67	1	0	1	0	0	0.86	3.48	1.02	0.96	1.79	99	136	4.1	57	49	0
38	0	79	22.15	1	0	0	9	111	67	70	0	0	1	0	0	2.14	2.8	0.64	0.93	1.45	145	136.5	4.51	68.4	38	10
39	1	54	18.67	0	0	10	18	125	85	78	1	0	1	0	0	0.39	4.62	1.76	1.08	3.14	119	141.4	3.84	42.2	34.3	55
40	0	53	23.53	0	0	75	7	112	70	60	0	1	0	1	0	0.36	3.65	1.62	0.76	2.39	138	142	4.2	61.3	40.5	95
41	0	49	17.3	0	0	40	0	97	62	100	1	1	1	0	0	0.33	2.53	0.41	1.04	1.2	103	138.5	4.29	52.7	35.5	60
42	0	48	22.72	1	0	65	1	135	80	80	1	0	1	0	0	1.39	5.26	0.96	1.26	3.96	143	144.3	3.62	55	42.9	70
43	1	50	20.78	0	0	75	5	107	70	80	0	0	0	0	0	0.47	3.05	1.17	1.35	1.39	123	138.9	4.18	45.6	40.5	95
44	1	81	24.24	0	0	85	0	160	73	70	0	0	1	1	0	0.4	3.16	0.93	0.96	1.74	122	140.9	4.2	63.1	37.7	95
45	0	58	21.95	1	1	100	0	121	79	64	0	0	0	1	0	0.65	2.27	0.91	1.04	0.97	120	140.9	3.84	57.2	42.9	70
46	0	29	40.83	0	0	35	10	118	83	88	1	0	0	0	0	0.49	3.71	0.8	0.98	2.42	127	139.4	4.3	54.1	45.7	30
47	0	34	42.45	1	0	0	23	96	60	58	0	0	0	0	0	0.26	4.53	1.66	0.81	2.97	133	142.3	4.34	71	39.8	30
48	0	73	24.22	0	1	90	0	123	80	77	1	0	0	0	0	0.38	2.69	0.78	0.7	1.45	152	140.2	3.73	67.9	36.2	80
49	0	63	23.88	0	0	0	18	120	72	72	1	0	1	0	0	3.34	3.49	1.22	0.97	2.01	74	129	4.45	41.5	29.2	0
50	0	49	26.08	0	1	50	0	147	86	68	0	0	1	0	0	0.49	3.03	1.29	0.83	1.63	150	141.9	3.94	80	39.8	60
51	1	71	16.65	0	0	5	0	162	81	75	1	0	1	0	0	0.74	4.95	2.14	0.65	3.18	82	129	4.78	21	29.2	0
52	1	57	20.32	0	0	35	9	160	90	90	0	1	1	0	0	5.11	3.62	1.29	1.18	1.93	79	135.7	4.04	91.5	38	0
53	1	64	22.03	0	0	70	0	112	62	86	0	0	1	1	0	1.38	7.08	2.36	1.28	4.41	133	142.6	3.89	85	48	50
54	0	72	23.39	0	1	75	5	140	81	95	0	0	0	1	0	0.48	3.7	2.43	1.17	2.07	130	139.3	4.33	62.7	46.3	85
55	0	54	24.49	1	1	20	16	111	71	90	1	0	1	0	0	0.41	4.53	2.09	0.99	3.28	133	142	4.45	59	38.3	25
56	0	63	26.89	0	1	90	0	140	90	91	0	0	1	0	0	0.22	3.3	0.95	1.06	1.7	142	140.9	3.7	56.7	42.4	95
57	1	57	26.04	0	0	45	15	142	84	71	0	0	1	1	0	0.22	3.33	1.16	1.02	1.96	141	142	3.64	55.1	43.3	45
58	0	55	25.1	1	1	35	10	150	92	92	1	1	1	0	0	0.22	3.98	1.07	1.12	2.46	124	140.3	3.62	60.9	39.7	70
59	1	65	23.44	0	0	5	12	123	80	72	0	0	1	0	0	0.41	3.52	1.38	1.21	1.6	143	144	3.59	42.7	41.5	25
60	1	68	20.2	0	0	20	30	154	92	80	1	0	1	0	0	12.86	2.4	0.56	0.77	1.26	82	141	4.2	25.8	29.9	55
61	0	74	23.44	0	0	0	11	145	89	85	0	0	1	1	0	1.16	3.28	0.42	1.33	0.4	140	131	4.53	62.3	34.6	10
62	0	65	24.91	1	1	85	6	128	78	78	0	0	1	0	1	0.29	3.23	2.85	0.79	2.13	108	143.7	3.63	73.5	37.8	85
63	1	70	25.39	0	0	0	3	107	69	76	1	0	1	0	0	0.78	3.72	0.99	0.9	2.06	100	134.7	3.53	25	37.6	0
64	1	61	24.44	0	0	75	4	160	82	91	1	1	1	0	0	0.25	3.18	1.1	1.44	1.52	131	140	3.45	37	39.2	65
65	0	74	25.65	0	1	45	0	144	90	84	1	0	1	1	0	0.67	2.92	0.78	1.22	1.42	161	132.7	4.33	82.1	39.9	80
66	0	56	24.65	0	0	35	2	137	79	104	0	1	1	1	0	0.47	3.8	2.36	1.13	2.25	99	135.9	3.89	138.2	35.9	60
67	1	60	22.43	0	0	55	5	110	63	65	1	0	1	0	0	0.12	2.79	0.97	1.15	1.15	126	143.8	3.42	54.6	33.9	50
68	0	71	32.53	0	1	20	3	150	85	64	0	0	1	1	0	1	4.42	0.89	1.07	2.8	128	138	3.9	57.6	36.3	75
69	0	74	23.66	1	1	75	4	143	80	80	0	0	0	1	0	0.23	3.31	1.52	0.92	1.91	135	142.6	4.3	49	39.3	90
70	0	51	24.34	1	1	15	13	168	105	85	0	0	1	1	0	0.31	3.48	1.42	1	2.23	164	136.7	3.88	53	39.8	90
71	1	81	19.53	0	0	45	10	129	89	66	0	0	1	0	1	1.51	2.68	1.18	0.97	1.09	117	141	4.1	106	35.9	55
72	1	53	20.08	0	0	85	0	135	91	81	1	0	1	1	0	0.67	2.82	0.98	0.78	1.48	123	142.9	3.14	35.5	39.8	100
73	1	34	33.46	0	0	25	1	136	72	82	1	0	1	1	0	2.29	4.52	1.98	0.81	3.01	105	141	4.02	40.8	41.7	20
74	1	53	23.83	0	0	50	7	137	87	67	1	0	0	0	0	0.28	3.05	1.44	1.04	1.62	140	140	3.3	53.9	44.3	80
75	0	68	27.34	0	0	60	6	117	63	73	0	1	1	0	0	0.96	3.56	1.93	0.76	2.46	123	138.6	4.07	100.6	37	90
76	0	61	23.84	1	1	10	30	106	71	88	1	1	1	0	0	0.71	4.33	1.06	1.06	2.85	126	140.8	3.96	56.7	40.7	0
77	1	79	17.58	0	0	35	2	133	80	86	1	0	1	0	0	4.24	3.97	0.55	1.47	2.12	109	95.2	3.48	24	34.3	30
78	0	73	19.61	1	1	35	2	98	67	72	0	1	1	1	1	0.3	2.39	1.35	0.62	1.21	139	135.2	4.11	105.6	37.2	65
79	1	78	25.81	0	0	30	9	132	73	64	0	0	0	0	0	0.76	2.06	1.1	0.76	0.86	121	128.6	4.32	37.9	41.9	40
80	1	68	23.31	0	0	50	0	119	80	66	1	0	1	0	0	1.37	5	1.75	1.06	3.38	129	149	4	38.3	32.2	60
81	1	64	24.46	0	0	0	20	116	72	102	1	1	1	0	1	4.19	3.88	1.65	0.74	2.39	98	145.1	3.54	43.7	33.7	45
82	1	67	20.28	0	0	65	0	134	80	76	0	0	1	0	1	0.22	3.86	1.41	1.14	2.15	130	140.9	4.16	47.2	39	65
83	0	79	22.39	0	0	20	8	115	75	64	0	1	1	0	1	3.01	2.08	0.74	0.88	1.01	121	132	4	85.7	32.2	30
84	0	69	25.35	1	1	30	9	131	79	61	0	0	1	1	0	0.6	2.92	1.37	0.95	1.7	132	141.5	3.8	58.7	39.6	60
85	1	55	20.99	0	0	0	23	110	72	77	1	0	1	0	0	0.16	3.01	0.46	1.31	1.38	136	143.5	4.12	77.8	39.5	35
86	1	55	24.22	0	0	40	7	144	84	65	1	1	1	0	0	0.94	4.28	0.43	1.62	2.46	113	139.3	3.95	35.7	31.5	45
87	1	66	22.48	0	0	40	8	135	81	95	1	0	1	1	0	0.59	2.37	0.81	1	1.28	139	145.2	4.56	85	35.2	85
88	0	61	25.95	1	1	30	0	124	77	20	1	0	1	1	0	0.76	3.8	1.45	0.74	2.58	121	138	4.32	82.3	37	75
89	1	82	24.97	0	0	25	8	154	69	64	0	0	1	1	0	0.41	3.42	0.71	0.98	2.12	134	139.1	4.14	44.2	40.9	55
90	0	31	29.41	1	0	55	8	158	106	80	1	0	0	0	0	0.47	3.67	1.75	0.97	1.81	165	137	4.24	56.9	48.2	45
91	0	42	23.15	1	1	0	15	102	76	94	0	0	0	0	0	3.18	5.35	2.47	1.21	3.41	108	136	3.6	43.3	39.2	65
92	0	28	22.32	0	1	90	0	154	105	73	1	0	0	0	0	0.37	4.36	1.98	1.17	2.7	116	132	3.35	52	39.6	100
93	1	64	21.64	0	0	20	0	140	90	73	0	0	1	0	0	0.58	6.76	2.13	1.01	4.58	119	136.8	4.17	57	38.8	35
94	0	39	24.22	0	0	20	4	115	92	67	1	0	1	0	0	1.73	4.65	1.51	0.61	3.37	120	139	4.61	104	45.8	15
95	0	36	25.25	0	1	30	4	140	94	98	1	0	1	0	0	2.16	4.14	4.24	0.72	2.04	145	134.7	4.17	58	45.5	50
96	0	73	53.17	1	1	0	23	99	64	78	1	0	1	0	0	1.63	3.22	1.2	0.83	1.89	147	141.1	4.12	130.6	39.2	20
97	0	57	24.8	0	0	100	1	117	62	76	0	0	1	0	0	0.11	3.33	2.35	1.14	1.59	143	144.3	4.28	54.6	42.7	100
98	1	76	24.97	0	0	65	1	152	74	79	0	0	1	1	0	0.78	2.3	0.95	0.69	1.18	104	138.1	3.51	151.2	35.5	80
99	0	42	26.57	1	1	90	1	129	100	80	0	0	1	0	0	0.32	3.8	2.54	0.74	2.35	153	139.5	3.57	91.3	45.1	85
100	1	63	26.67	0	0	40	4	119	72	65	1	0	1	0	0	2.35	6.02	1.98	1.2	4.14	113	144.1	3.05	63	41.7	40
101	1	81	21.93	0	0	30	25	150	77	89	1	0	1	0	0	2.36	3.66	1.2	0.9	2.31	110	137.9	3.32	33.1	38.6	55
102	0	48	29.06	0	1	90	1	119	86	72	0	0	0	0	0	0.22	4.3	2.34	0.97	2.34	158	142	3.93	100.5	47.4	100
103	0	67	19.1	0	0	40	6	190	76	74	0	0	1	0	0	1.81	3.67	1.84	0.97	2.11	98	141.4	4.01	123.6	32.8	45
104	0	50	27.18	0	0	75	0	129	88	78	0	0	1	1	0	0.33	2.81	1.14	0.92	1.47	144	139	3.9	49.3	44	70
105	0	56	24.22	1	1	40	5	121	80	80	0	0	1	1	0	0.76	2.98	2.01	0.85	1.46	140	136	4.47	78.1	38.9	40
106	0	55	18.17	1	0	0	0	105	65	89	0	0	0	1	0	1	2.63	0.88	0.91	1.12	120	138.5	4.06	49.1	39.1	0
107	1	79	22.04	0	0	30	0	150	78	58	0	0	0	1	0	11.47	3.27	1.36	0.9	1.85	119	137	3.5	36	33.7	20
108	0	69	24.46	1	0	25	0	143	85	74	0	0	1	1	0	0.68	2.73	1.4	1	1.4	124	139.5	4.81	107.2	37	40
109	0	40	28.41	1	0	85	2	150	101	98	0	0	1	1	0	0.16	3.84	1.62	0.83	2.71	142	152.9	3.53	68	42.2	95
110	0	52	24.39	1	1	55	10	120	82	78	1	0	1	0	0	0.37	4.92	1.58	0.87	3.7	135	142.8	4.31	89	43.6	80
111	0	80	22.2	0	0	35	4	128	73	66	0	0	1	1	0	0.93	2.35	0.77	0.62	1.27	115	131	4.62	81	37.3	50
112	0	67	24.45	0	0	100	0	129	76	86	0	0	1	1	0	1.65	3.37	0.97	1.08	1.76	112	141.7	3.61	56.3	37	100
113	0	85	20.76	0	0	90	5	155	76	68	0	0	1	0	0	1.06	3.47	0.57	0.79	2.31	111	142.2	2.98	111	35.5	60
114	1	58	24.03	0	0	20	20	123	78	76	1	0	1	0	0	10.49	3.92	1.75	0.77	2.33	100	141.7	4.14	61	36.4	40
115	1	83	25.59	1	0	25	4	137	69	72	0	0	0	0	0	1.2	3.14	0.58	1.42	1.33	112	140.3	4.11	68.1	33.6	70
116	0	48	23.94	1	1	25	14	117	70	72	0	1	1	1	0	0.24	2.77	1.98	0.71	1.47	135	144.4	4.03	63	43.7	0
117	0	14	16.02	0	0	100	0	115	85	82	1	0	0	0	0	0.25	2.4	0.37	0.98	1.19	114	140.9	3.88	52.9	38.9	90
118	0	59	20.05	0	1	85	0	140	60	78	0	1	1	1	0	0.08	2.22	0.96	0.77	0.95	109	140	4.41	64.2	45.7	85
119	1	50	24.03	0	0	20	20	128	84	76	1	0	1	0	0	1.1	5.08	0.97	0.97	3.51	131	139	3.6	23.2	44.5	45
120	1	68	26.37	0	0	40	6	170	87	64	0	0	1	1	0	0.19	3.18	1.4	1.18	1.57	139	145.1	3.71	36	42.9	45
121	0	59	24.22	1	1	60	0	127	81	75	0	0	1	0	0	1.31	3.18	1.21	63	2.14	130	136.9	4.76	61.6	47	65
122	0	63	24.49	0	0	45	1	107	73	77	0	1	1	1	0	0.44	4.81	2	0.89	3.5	137	137	4.1	86.9	32.8	90
123	0	45	27.34	0	0	45	1	120	88	88	1	0	0	0	0	0.44	4.63	3.12	0.72	3.22	130	138.7	4.03	72.8	40.3	70
124	0	36	22.05	1	0	80	2	113	83	75	1	0	1	0	0	0.39	4.27	2.32	1.01	2.85	120	138.8	4.18	90	46	95
125	0	50	24.46	0	0	90	7	117	76	90	0	1	1	1	0	0.39	3	0.75	1.25	1.37	127	140.4	3.95	43.6	48.1	90
126	0	59	27.34	0	1	30	30	97	76	105	1	0	0	0	0	7.04	3.9	1.68	0.64	2.72	109	141	3.7	51.5	33.8	55
127	1	64	19.03	0	0	65	6	123	84	84	0	0	1	1	0	1.02	2.86	1.24	1.1	1.38	130	139.3	4.16	49.4	41	90
128	0	31	29.41	1	0	55	8	158	106	80	1	0	0	0	0	0.47	3.67	1.75	0.97	1.81	165	137	4.24	56.9	48.2	45
129	0	59	19.26	1	1	0	15	90	70	74	1	1	1	0	0	1.43	3.54	1.7	0.55	2.35	108	134.9	4.12	58.4	34.3	20
130	0	56	31.62	0	1	40	0	142	80	88	1	0	1	1	0	4.83	3.91	1.18	0.8	2.6	129	134	4.45	97.1	36.2	80
131	0	85	17.99	1	0	75	0	145	76	64	0	0	1	0	0	0.35	5.58	2.48	1.39	3.33	132	140.3	4.12	72.1	36.4	75
132	0	41	26.15	0	0	15	13	110	86	90	1	1	1	0	0	3.55	5.91	3.41	0.96	4.23	109	137.5	4.5	63	42.8	60
133	1	67	22.22	0	0	30	8	129	80	70	1	0	1	1	0	1.81	3.79	1.06	1.2	3.79	68	139.1	4.2	54.9	39.6	30
134	0	54	21.97	1	1	10	14	148	93	65	0	0	0	0	0	0.46	4.02	2.06	0.76	2.43	153	144	5.27	83	48.5	40
135	0	59	19.88	1	1	44	3	142	92	68	0	1	1	0	0	0.48	2.95	1.27	1.04	1.65	159	139.7	4.06	57.6	40.1	55
136	1	75	19.53	0	0	20	2	145	80	82	0	0	1	0	0	0.87	3.52	2.55	0.79	1.76	117	137.4	3.4	29	30.3	20
137	0	84	21.63	1	1	60	2	123	68	70	0	1	1	1	0	5.12	3.12	0.67	1.11	1.61	116	139	4.49	112.5	37	95
138	0	49	24.3	1	1	40	1	112	74	80	0	0	1	1	0	0.43	3.06	2.71	0.49	1.56	96	137.9	4.99	208.9	31.9	55
139	1	69	27.69	0	1	40	12	152	84	60	0	0	0	1	1	0.88	3.39	1.48	0.67	2.1	151	142	3.99	51.3	36.3	70
140	0	82	23.31	0	1	25	21	114	72	89	0	1	1	0	1	0.42	2.82	0.65	0.95	1.66	101	136	4.47	69.5	36.2	0
141	0	74	20.28	1	0	10	18	130	70	80	0	0	1	1	0	0.69	2.78	0.8	0.89	1.6	117	126.3	3.56	84.5	35.2	20
142	0	51	22.1	1	1	25	14	107	74	102	1	0	1	0	0	1.43	4.3	2.34	1.07	2.67	106	144.3	4.26	55	42.8	40
143	1	69	24.91	1	0	35	7	133	86	76	1	0	0	0	0	0.4	4.22	1.24	1.14	2.52	124	140.4	3.65	30.8	39	45
144	0	83	23.39	1	1	50	5	135	67	68	0	0	1	1	0	0.61	2.87	1.28	0.7	1.74	117	138.9	4.02	57	37.5	35
145	0	65	20.76	1	0	60	0	122	69	86	1	0	1	0	0	3.37	2.46	0.57	0.75	1.31	105	136	3.51	42.8	31.5	80
146	1	55	23.15	0	0	10	11	142	102	79	0	0	0	0	0	0.93	2.81	1.4	1.07	1.33	125	143	3.63	27.7	40.4	15
147	0	35	20.28	0	0	50	11	129	64	90	1	0	1	0	0	0.22	3.5	1	1.26	1.93	121	139.7	3.93	94.2	39.4	60
148	0	70	19.03	1	1	0	2	144	73	61	0	0	1	1	1	0.53	2.48	1.08	0.93	1.16	113	141.9	3.83	58.2	37	25
149	0	74	24.22	0	0	90	3	126	78	66	0	0	1	1	0	0.71	1.88	0.93	0.76	0.88	135	133.8	4.04	67.7	43.5	80
150	1	67	27.06	0	0	10	19	160	81	78	0	1	1	0	0	0.62	3.65	1.62	1.1	2.35	109	142.3	3.61	57.3	35.8	10
151	0	47	21.22	0	0	55	2	110	71	71	1	1	1	0	0	0.49	4.11	1.32	0.96	2.86	128	144.4	3.89	68.1	37.2	70
152	0	58	28.69	0	0	10	33	124	83	80	1	0	1	0	0	1.7	4.6	1.78	0.86	3.07	104	140	3.4	43.4	33.9	35
153	0	70	43.28	0	1	60	3	123	82	79	0	0	1	0	0	0.87	4.74	2.12	1.02	3.32	138	140.1	4.01	77.3	40.8	80
154	1	72	20.55	0	0	20	2	141	73	80	0	0	1	1	0	1.07	4.08	1.58	1.07	2.42	95	139.5	3.96	59.2	36.1	5
155	0	73	22.86	0	0	60	0	148	85	80	0	0	1	0	0	0.49	2.67	1.01	0.84	1.49	133	141.5	3.82	64.8	39.3	100
156	1	59	24.03	0	0	10	0	124	70	72	1	0	1	0	0	1.27	3.37	0.91	0.57	2.23	98	134.4	4.06	61	36.2	15
157	1	76	22.89	0	0	60	12	120	74	72	0	0	1	0	1	0.88	4.46	1.36	1.04	1.89	112	141.4	3.87	44.7	41.1	15
158	0	55	22.53	0	0	55	5	144	86	77	0	0	1	0	0	2.75	2.44	1.23	0.84	1.22	147	138.2	3.86	62.9	35	90
159	1	57	31.25	1	0	50	8	105	74	76	1	0	0	0	0	1.41	3.77	0.67	1.07	2.12	124	137.6	4.31	54	41.4	40
160	0	41	21.26	0	0	90	0	134	94	80	1	0	1	0	0	1.1	3.2	0.67	0.72	2.16	158	134.8	4.04	64.1	46	90
161	0	70	22.49	1	1	40	0	122	80	86	0	0	1	1	0	0.81	2.8	0.67	0.98	1.23	149	141.8	4.16	73	36.5	45
162	1	72	25.39	0	0	10	10	95	64	78	0	0	1	1	1	0.9	2.5	1.13	0.79	1.35	122	134.4	4.4	60	35.5	25
163	0	47	22.49	1	1	20	11	121	83	89	1	0	1	0	0	1.21	4.33	1.31	0.68	3.22	110	141.2	4.83	58.8	36.6	70
164	0	53	27.68	1	1	15	13	117	81	98	1	0	1	1	0	0.59	4.48	1.73	0.89	3.04	110	136.9	4.29	72.6	42.5	50
165	0	62	24.22	0	1	70	0	120	80	80	1	0	1	0	0	0.74	4.69	1.97	1.06	3.03	136	139.1	4.14	68.3	41.3	80
166	1	60	21.36	0	0	50	4	145	100	108	1	0	1	0	0	3.33	4.87	1.31	1.39	3	107	143.2	3.8	77.2	38.3	0
167	0	50	28.29	1	1	75	0	150	98	81	0	0	1	1	0	0.31	3.04	1.55	0.78	1.81	137	140.9	3.65	69.8	44.2	90
THE TEST SET
168	0	49	24.22	0	1	80	0	162	109	73	1	0	1	1	0	0.5	4.66	1.26	0.99	3.35	147	135	3.91	59.7	39.4	95
169	0	69	22.7732	1	1	60	2	119	67	65	0	1	1	0	0	0.2	2.89	1.08	1.03	1.56	134	143.3	3.94	75	37.5	100
170	0	79	30.0408	0	1	15	11	141	62	80	0	0	1	1	0	3.92	3.2	1.04	1.25	1.7	99	141	4.22	49.4	37	0
171	0	43	24.3945	1	0	10	20	107	81	73	0	1	0	0	0	1.28	2.53	0.98	2.53	1.37	117	136.6	3.7	43.8	36	0
172	1	66	28	0	0	45	1	112	65	76	0	1	1	0	0	0.75	3.02	1.4	0.68	1.9	126	148	3.1	105.5	33	15
173	0	69	22.5528	0	0	50	2	130	86	91	1	0	1	0	0	4.55	3.57	0.66	0.74	2.38	126	141.6	4.08	75	38.3	0
174	1	45	23.03	0	0	0	20	100	80	91	1	1	1	0	0	7.61	4.38	0.91	1.09	2.67	102	136	4.1	31.8	33.3	0
175	0	36	25.3515	1	1	0	22	107	73	70	1	1	1	0	0	1.13	3.06	1.7	0.77	1.57	96	143	3.2	56.2	27	15
176	0	55	29.3878	1	0	0	9	117	76	89	0	0	0	0	0	0.88	3.21	1.27	1.17	1.44	88	142	3.8	35.7	40.1	0
177	1	88	19.025	0	0	0	24	106	60	60	1	0	0	0	1	3.24	3.55	0.56	0.88	2.24	98	136	4.6	66.9	32.9	0
178	0	61	18.3391	1	0	20	21	121	69	70	1	0	1	0	0	0.9	3	0.77	0.67	1.87	119	135	3.6	37.1	33.6	10
179	0	43	26.2346	1	1	30	19	109	70	70	1	0	1	0	0	0.22	2.81	1.35	1	1.6	129	140.5	3.75	62.4	38.8	50
180	0	31	29.4118	1	0	55	8	158	106	80	1	0	0	0	0	0.47	3.67	1.75	0.97	1.81	165	137	4.24	56.9	48.2	45
181	0	44	22.2291	0	1	0	18	113	80	80	0	0	0	0	0	0.95	3.45	1.34	0.7	2.2	146	140.1	3.94	55.2	45	40
182	0	51	21.4533	1	1	60	9	150	90	96	0	0	1	1	0	0.49	3.06	1.7	0.77	1.57	134	139.1	4.06	71.3	43.9	70
183	0	51	25.9516	1	1	0	30	148	84	102	1	0	1	0	0	0.1	3.21	1.27	1.17	1.44	103	140.9	3.98	97	38.1	0
184	0	32	30.863	0	0	70	0	114	70	90	0	0	1	0	0	1.89	5.64	2.46	0.99	3.71	123	140.8	3.53	51	42.6	65
185	0	52	24.2215	1	1	10	39	154	92	77	1	0	1	0	0	2.24	3.56	1.12	1.15	1.72	138	139	3.5	62.2	40.4	50
186	0	74	25.6489	0	1	45	12	144	90	84	1	0	1	1	0	0.67	2.92	0.78	1.22	1.42	161	132.7	4.33	82.1	39.9	80
187	0	32	21.7993	0	0	55	40	115	75	88	1	0	0	0	0	2.91	3.44	1.76	1.11	1.91	111	140	3.89	71.6	40.4	60
188	0	29	21.2963	0	0	100	0	121	80	84	1	0	0	0	0	0.03	5.94	0.85	1.19	4	147	139.8	3.73	82.8	42.3	90
189	0	57	30.1103	1	1	50	3	129	91	90	1	0	1	0	0	0.22	4.66	2.24	0.8	3.15	152	136.9	3.65	74.7	43	70
190	0	42	33.0579	1	0	75	5	130	90	82	0	0	1	1	0	0.22	2.9	2.87	0.68	1.59	155	136.8	5.61	155.4	44	85
191	1	60	20.3954	0	0	95	3	128	82	64	0	0	1	1	0	0.22	2.87	1.19	0.92	1.52	106	141.2	4.14	67	39.6	85
192	1	69	21.6311	0	0	15	10	117	67	50	0	0	0	1	1	2.59	2.83	0.93	1.2	1.21	91	141	4.1	84.1	40	40
193	0	65	21.6128	0	0	80	6	130	82	72	1	0	0	0	0	0.45	4.11	0.95	1.11	2.7	123	139.4	3.8	66.7	35.8	95
194	0	61	28.4005	0	1	40	7	135	89	67	0	1	1	0	0	0.19	2.57	1.15	1.08	1.25	144	140	3.9	67.8	40.9	75
195	0	62	25.2994	0	0	0	24	104	70	69	1	0	1	1	0	0.66	5.58	1.55	1.27	3.61	135	139.3	3.58	55.4	46.6	85
196	0	63	24.2215	0	0	0	22	136	91	82	1	0	1	0	0	40	4.03	1.55	0.85	2.59	133	142.5	3.33	81.1	34.2	40
197	1	81	24.2382	0	0	85	0	160	73	70	0	0	1	1	0	0.4	3.16	0.93	0.96	1.74	122	140.9	4.2	63.1	37.3	95
198	1	78	20	0	0	10	30	148	60	82	1	0	0	0	0	10.43	3.61	1.71	1.09	2.11	106	142	3.4	28.7	31.1	0
199	0	74	26.1719	1	0	60	2	152	82	76	0	0	1	0	0	0.74	2.92	0.77	1	1.75	127	143.8	3.77	62	38.9	100
200	1	42	18.75	0	0	10	11	107	77	97	1	1	0	0	0	1.09	3.46	0.56	1.25	1.88	116	141.3	4.43	39	64.7	45
201	0	40	27.8159	0	0	25	4	107	71	72	1	1	1	0	0	1.54	3.25	1.02	0.84	2.17	124	135.5	3.55	69.3	41.3	50
202	0	76	27.9155	1	1	30	2	146	81	66	0	1	1	1	0	0.32	3.61	1.79	0.6	2.35	114	142	4.1	154.6	40	55
203	1	66	28	0	0	45	1	112	65	76	0	1	1	0	0	0.75	3.02	1.4	0.68	1.9	126	148	3.1	105.5	33	15
204	0	72	20.5693	0	0	40	1	130	81	72	0	0	1	0	0	3.52	3.34	0.77	0.79	1.87	145	141	4.5	72.8	40	75
205	1	57	20.3223	0	0	35	9	160	90	90	0	1	1	0	0	5.11	3.62	1.29	1.18	1.93	79	135.7	4.04	91.5	38	0
206	1	53	23.4952	0	0	55	8	121	80	73	1	0	1	0	0	0.39	3.95	3.5	0.76	2.38	137	142.7	3.32	48	46.7	75
207	0	69	22.5528	0	0	50	2	130	86	91	1	0	1	0	0	4.55	3.57	0.66	0.74	2.38	126	141.6	4.08	75	38.3	0
208	0	61	23.8367	1	1	10	30	106	71	88	1	1	1	0	0	0.71	4.33	1.06	1.06	2.85	126	140.8	3.96	56.7	40.7	0
209	0	44	21.3741	0	0	55	2	139	81	86	1	0	1	0	0	0.5	3.81	0.15	1.06	8.01	138.8	141.2	3.51	56	38.3	65
210	1	61	22.3133	0	0	15	2	114	76	77	1	1	1	1	1	2.79	4.42	0.92	1.15	2.44	121	135.2	3.82	42.5	40.9	25
211	1	80	16.8663	0	0	55	4	162	73	72	0	0	0	0	0	11.87	4.38	1.2	1.57	1.8	100	141	4.43	62	40	70
212	1	73	18.7305	0	0	35	22	126	70	81	1	0	1	0	0	1.23	5.46	1.56	1.18	3.27	111	142.7	4.12	46.1	35.4	40
213	1	61	22.5827	0	0	0	22	103	70	78	1	0	1	0	1	0.28	4.87	0.95	1.15	3.05	116	140	3.76	26.5	32.4	0
214	0	74	23.4375	0	0	40	4	135	89	67	1	0	1	0	0	0.22	4.5	1.57	1.59	2.19	127	141.9	4.01	58.2	40.5	35
215	0	58	20.7157	1	1	25	5	124	70	69	1	0	1	0	0	0.46	3.81	0.74	0.95	2.53	119	145.4	3.72	47.9	43.5	35
216	0	56	22.1453	0	1	85	3	136	91	82	0	0	1	0	0	0.46	2.85	0.93	1.1	1.21	119	140.8	3.71	61.5	42.5	100
